# Supplementary material for: Inter- and Intraobserver reproducibility of T2 relaxation times of the discus interpubicus: A feasibility study at 3 Tesla
Source: PLoS One. 2018 Aug 22;13(8):e0202698. doi: 10.1371/journal.pone.0202698 (PMC6105013; doi:10.1371/journal.pone.0202698)
Supplement: S1 Dataset — (XLSX) [file pone.0202698.s001.xlsx]

## Sheet: Sheet2
Person-ID	Segments (1-9)	Observer 1		Observer 1		Observer 2		Observer 2
		Timepoint 1		Timepoint 2		Timepoint 1		Timepoint 2
		Mean	Std	Mean	Std	Mean	Std	Mean	Std
2	1	45158	6804	45637	7061	45673	6794	46279	7611
2	2	52144	7015	51205	6974	50274	6909	49252	6031
2	3	44830	5439	41966	7113	40169	8212	40188	8141
2	4	45047	3937	45702	3432	43890	6121	43616	4383
2	5	47191	6075	47477	5948	46149	5288	46722	5143
2	6	45112	4908	44449	4916	43771	5129	44403	4733
2	7	33890	4532	37027	5482	36217	5349	34952	5167
2	8	36551	3667	36490	3982	36472	4135	37687	4152
2	9	36403	4051	35218	3619	35116	3181	35968	3939
3	1	41762	6131	43695	6382	41909	6349	41648	6818
3	2	38989	3577	39276	2850	40077	4815	39804	4238
3	3	32573	4492	33269	4294	33054	4454	32354	5151
3	4	42749	6274	45293	4504	42490	7883	37915	9067
3	5	34781	4080	35592	4873	37865	6298	35795	6448
3	6	38397	7252	36794	5637	38292	6214	37555	6671
3	7	43276	3400	44280	5155	44625	4055	43334	6405
3	8	44278	3451	44278	3451	43477	4340	42284	4459
3	9	42736	5168	43284	5163	43395	5477	42307	4555
5	1	45602	6640	45758	6536	46726	8100	47867	8610
5	2	62024	6863	61287	6911	64012	7323	63264	7266
5	3	48861	7742	49157	6931	47830	9124	47369	8273
5	4	58875	7052	57673	8839	57632	7966	58280	5646
5	5	63089	8524	60757	8985	61216	8767	64214	7307
5	6	53940	6980	53052	5988	53589	6943	52703	7157
5	7	66061	7458	67054	6385	66932	6124	67824	6895
5	8	57990	8581	57805	8214	58770	8760	57542	5397
5	9	52095	4390	49813	4459	51860	4019	48585	8273
6	1	39381	6158	35571	6959	36810	6941	35461	6920
6	2	39994	7672	36847	7865	37407	7449	36109	7507
6	3	31477	4190	29544	3164	31681	4936	29163	3055
6	4	42006	8373	39928	8619	41446	8290	38049	7123
6	5	43276	5305	39364	6016	39075	5717	39382	6298
6	6	35788	4713	33419	4210	35077	9484	34266	3965
6	7	46045	7922	44391	7948	43036	6668	44881	7855
6	8	47228	4133	48662	8414	46636	5456	47498	6642
6	9	32890	3240	29923	3235	30882	3952	30808	4550
7	1	42133	8850	43117	8542	43534	9726	42690	9601
7	2	46324	7692	48218	6430	46342	6686	45654	6885
7	3	40198	8826	41114	8313	40249	6754	41207	7866
7	4	40592	7836	40462	8109	40249	9704	39186	8591
7	5	48714	7900	49932	6527	50236	9215	49437	7886
7	6	52352	6235	50608	5645	53917	6728	52959	6478
7	7	44307	8276	44573	8443	42883	9730	43047	8632
7	8	49526	9646	49537	9856	48927	7789	49116	6525
7	9	40769	9516	41386	9665	42402	10127	41318	10363
8	1	41562	8637	40013	9179	43686	9905	43073	9126
8	2	57976	5928	53769	6060	53212	6673	52930	6762
8	3	40534	8926	42834	8349	43949	8952	42465	7436
8	4	36028	5113	36848	8583	35714	5226	36525	5560
8	5	56217	6375	55410	6272	52369	6447	54112	8354
8	6	50140	6439	51902	5136	53038	5914	51641	6209
8	7	35593	5069	37374	4862	37910	5968	34886	4885
8	8	39996	3770	40546	3450	40531	5549	39622	4392
8	9	46095	5390	46025	5349	43170	7445	45698	6631
9	1	26962	4724	27474	4608	26999	4714	26524	4384
9	2	29866	4353	30347	3595	29373	3997	30408	3797
9	3	30972	4108	32359	3027	30996	4098	29786	4167
9	4	28660	8682	29704	7940	31248	5600	29246	6788
9	5	35134	3077	35302	3102	35133	3583	34586	6377
9	6	38769	5420	40542	5973	40085	6265	37027	6375
9	7	26576	7130	27665	7306	25699	6534	28398	6707
9	8	30662	3343	31631	2994	32053	3878	31193	5372
9	9	33387	6250	35940	4933	33144	4861	34311	3113
10	1	32950	4542	34458	3142	32341	4538	31724	4658
10	2	43410	5043	45671	4381	43152	4858	42292	5434
10	3	38803	4587	37428	4232	38534	4740	36866	4743
10	4	51066	6037	53630	5318	51607	6382	52511	4720
10	5	57555	5128	58653	4706	57399	5416	56246	6357
10	6	50926	9578	53565	6554	51811	7765	51681	8468
10	7	44977	3345	45819	3063	45473	3320	43911	4097
10	8	48551	5963	49885	4897	48255	5581	49471	5294
10	9	48098	9768	48889	8670	48367	8471	48421	6700
11	1	47818	10916	48779	10956	46367	9471	47435	8676
11	2	58956	8469	62790	9331	60032	10547	60706	10487
11	3	61182	8065	63072	9709	62034	10343	60094	8091
11	4	65700	7983	68543	9177	66227	12008	66726	7457
11	5	49062	5123	48904	5705	50219	8123	49594	8756
11	6	51099	5434	51517	5310	50990	9018	51947	9456
11	7	59134	6620	59370	7222	57199	5628	59370	7222
11	8	59413	8039	59291	7735	59985	7839	61951	6115
11	9	44588	5943	45668	6562	44700	8094	43276	7522
12	1	59594	10342	59042	10955	59699	9623	59869	7388
12	2	73844	7341	74878	6854	71422	8988	73783	8023
12	3	63958	7772	64123	7844	62374	8231	64354	7348
12	4	71342	12514	72124	8156	67637	12495	71508	8131
12	5	67740	12457	69583	9554	65762	12391	69266	9222
12	6	63403	12825	62215	9488	63667	12840	62459	9340
12	7	72510	12233	69734	9503	71980	12390	70376	9703
12	8	70968	8440	71014	7990	71683	8810	71590	8770
12	9	71077	8781	71456	8428	70709	8916	71286	9135
13	1	38088	3189	39185	4638	38585	2214	38783	2892
13	2	49117	3953	49048	3534	50240	4260	51848	6272
13	3	44648	3662	42997	2760	44636	2333	43256	3157
13	4	48852	4819	48337	4011	47901	3248	46964	3982
13	5	57378	6787	56677	6734	57957	6471	57613	6926
13	6	54699	7684	55048	7386	53619	8281	54235	5439
13	7	45425	4496	44470	4666	46522	5864	47792	5575
13	8	51303	4972	50827	3592	52657	5544	51940	3705
13	9	48527	6075	48142	5895	48158	4341	49587	6990
14	1	48480	9420	48891	13301	50396	11989	47719	11080
14	2	50627	11180	51737	6628	49504	7772	51046	9789
14	3	41822	7262	40727	8230	38924	8029	40277	7941
14	4	56016	8897	55868	12499	57872	8069	57824	7993
14	5	48778	7784	47449	7497	48213	7093	50780	8896
14	6	44466	8435	45197	7692	44028	6789	45765	9093
14	7	50359	9129	49494	8768	50087	15380	51380	16058
14	8	54979	10878	53927	10073	54927	10571	53755	9480
14	9	51987	8420	50420	8409	50521	9334	51357	10031
15	1	37688	2814	38337	2946	38169	3447	37293	2570
15	2	37301	4741	35400	4234	35188	4008	34371	3291
15	3	36713	4359	38967	3459	37778	4709	36631	4549
15	4	62946	4809	64594	4158	62708	6407	61743	6829
15	5	56155	6549	57852	5488	56398	5356	55617	9345
15	6	54110	5616	55524	5055	55630	5721	54743	6837
15	7	61755	5331	62571	5053	62888	4387	62657	5036
15	8	54642	5094	54176	5364	54848	7104	54366	7841
15	9	48692	5993	46777	5748	47964	4175	46578	5342
17	1	47460	3771	48459	3749	47995	4051	47619	3833
17	2	51569	1457	51177	1889	50892	2225	50616	2044
17	3	50740	2488	50987	2412	49574	3390	50267	3192
17	4	55429	2608	55646	3115	55024	2490	54287	2850
17	5	57723	2519	57530	3022	56729	2837	55148	3901
17	6	49662	3212	51663	3254	51066	3603	50314	3551
17	7	50403	2801	50602	2622	50954	1790	49458	3103
17	8	41511	3109	42465	3202	42284	2300	42006	3337
17	9	42803	2072	42461	1920	42448	1311	41998	1047
18	1	38665	3647	38962	3672	38443	4145	38337	6475
18	2	43571	3514	42866	3702	43078	3522	41942	4085
18	3	34418	4915	35654	5042	35503	5118	36467	6281
18	4	51259	4694	47219	4714	51259	4694	50455	5611
18	5	44464	5297	46504	4434	43983	5775	43194	5298
18	6	36032	4642	35464	3873	34313	3527	35738	3301
18	7	54724	4851	54253	4963	55608	4311	57647	6061
18	8	41863	6065	41258	5752	41831	4648	40818	6448
18	9	41856	6008	42648	4982	40787	4294	41654	6845
19	1	45045	7320	44937	6229	45305	10725	44713	10399
19	2	51546	5731	50685	5699	53712	12168	52536	14757
19	3	44304	4029	44709	3972	43886	3747	44162	4252
19	4	55077	4320	53655	4658	55417	4813	54938	8181
19	5	51835	6031	51249	5338	51167	5667	52644	7399
19	6	49708	7761	51504	7014	50352	8701	50249	8923
19	7	50459	6952	49296	6769	50511	11221	49819	9275
19	8	48188	5421	48169	5855	48431	5379	48263	5502
19	9	53918	5228	53659	4758	53383	10911	54593	11107
20	1	61124	8503	58865	7797	61163	8321	59425	8686
20	2	52087	4539	51671	4035	52479	4467	51472	6080
20	3	59930	6144	59517	5326	60719	9867	61220	9275
20	4	61806	5375	61940	5313	61100	5191	60671	5437
20	5	66287	5767	67096	5388	67697	5477	67585	5183
20	6	65525	6672	65338	6687	65486	6891	65316	6879
20	7	61966	5326	62723	4653	62310	4310	63796	5872
20	8	64577	4770	64460	4852	65978	4655	64433	4739
20	9	56310	4686	55722	4064	56033	6799	57654	7861
21	1	58027	8814	57769	9070	58150	9911	58926	9756
21	2	63055	8667	64242	8440	63984	10010	62464	11752
21	3	57456	5670	58318	4624	56687	7178	55347	6995
21	4	75234	13993	70563	12609	78218	14982	79892	13087
21	5	74699	8423	76375	8909	75346	10544	74360	10371
21	6	59572	4938	59849	4534	59057	7878	59479	13228
21	7	57785	8315	59280	8768	56843	11892	58987	13246
21	8	63660	5520	62802	6003	63182	8382	61362	12596
21	9	59719	7855	59762	7715	59074	12089	59886	8433
22	1	34460	3521	33487	3664	34263	3422	35395	3118
22	2	40777	4869	40672	4477	40402	3988	39319	4554
22	3	40504	3260	40605	3377	41077	3381	40586	3387
22	4	57249	6794	58741	6253	57307	5776	55169	4247
22	5	51516	3154	49572	2768	52813	4021	53172	5657
22	6	43941	4806	44193	4913	42987	6509	42850	4208
22	7	48525	4067	48833	3476	49315	5000	48498	4791
22	8	50974	4740	51664	6530	50000	3451	49745	4779
22	9	61132	6018	60585	6372	59419	6817	60308	6264
23	1	28555	1856	28365	1843	27916	2022	28035	2027
23	2	36417	4592	38499	3724	37724	5058	37464	4955
23	3	37612	4149	39876	4169	38747	4841	38434	4762
23	4	40693	6682	40061	7024	39153	6916	37431	7018
23	5	41479	6342	42546	6149	41516	7929	40062	7395
23	6	46822	6247	47422	4872	47355	6283	48665	6293
23	7	37829	5884	38431	6183	38075	6294	39491	7736
23	8	43336	4156	43465	4329	45340	4859	44927	6757
23	9	54504	3864	54491	3987	54232	3644	54793	3555
